# Supplementary material for: Therapeutic potential of synergistic mucociliary clearance for cystic fibrosis airways by β-adrenergic plus cholinergic agonists
Source: J Clin Invest. 2026 Apr 2;136(11):e201541. doi: 10.1172/JCI201541 (PMC13221217; doi:10.1172/JCI201541)
Supplement: Supporting data values [file jci-136-201541-s244.xlsx]

## Sheet: Fig. 1A
													Averaged baseline MCCV (mm/min)						Averaged MCCV by MCh alone or MCh + Fmt (SA)
													Bs						MCh then MCH+Fmt
		Time (min)	#1	#2	#3	#4	#5	#6	#7	#8			Mean	SD	SEM	S			mean	sd	sem	n
	Bs	0	0.69	0.83	2.29	1.05	1.56	5.94	1.57	1.91			1.98	1.6894	0.597294	8			1.98	1.6894	0.597294	8
		5	0.091	0.26	0.94	0.98	0.38	0.191	7.29	2.94			1.634	2.46486	0.87146	8			1.634	2.46486	0.87146	8
		10	0.346	0.14	0.71	1.43	0.04	0.191	5.46	0.08			1.04963	1.84122	0.65097	8			1.04963	1.84122	0.65097	8
		15	0.07	0.09	0.95	0.32	0.06	0.113	1.91	0.08			0.449125	0.662793	0.234333	8			0.449125	0.662793	0.234333	8
		20	0.091	0.18	0.65	0.24	0.06	0.113	3.66	0.81			0.7255	1.21761	0.430491	8			0.7255	1.21761	0.430491	8
		25	0.066	0.46	0.33	0.36	0.06	0.113	3.15				0.648429	1.11431	0.421169	7			0.648429	1.11431	0.421169	7
	MCh	30	0.066	0.41	0.25	0.31	0.06	0.113	1.95				0.451286	0.673834	0.254685	7			0.451286	0.673834	0.254685	7
		35	0.099	0.32	2.07	0.43	0.06	0.225	6.22	0.14									1.1955	2.1351	0.754871	8
		40	0.381	0.29	0.66	0.72	2.59	0.23	3.55	0.07									1.06137	1.28394	0.453942	8
		45	0.796	0.43	0.6	0.46	6.55	0.941	3.82	0.42									1.75213	2.24841	0.794932	8
		50	1.151	1.84	0.71	0.5	6.42	2.275	6.46	0.12									2.4345	2.56872	0.908179	8
		55	0.53	3.69	0.77	0.36	6.51	2.388	6.09	0.15									2.561	2.60063	0.919462	8
	MCh + Fmt (SA)	60	0.349	1.45	0.74	0.21	5.42	2.231	4.89	0.09									1.9225	2.12206	0.750261	8
		65		4.08	4.91	2.86	23.43	12.368	24.95	2.65									10.7497	9.75958	3.68878	7
		70		4.09	9.65	3.15	22.81	11.523	27.18	7.05									12.2076	9.29274	3.51233	7
		75		4.07	10.09	7.12	20.16	9.887	27.18	7.55									12.2939	8.27676	3.12832	7
		80		4.13	9.17	8.53	15.95	8.63	23.76	9.91									11.44	6.44744	2.4369	7
		85		3.81	6.65	5.95	17.37	8.941	23.66	6.4									10.3973	7.30103	2.75953	7
		90		4.53	5.99	4.95	17.54	8.064	25.23	6.18									10.3549	7.93481	2.99908	7
		100		3.35	8.86	4.55	17.72	9.676	26.33	6.3									10.9694	8.25337	3.11948	7
		110		3.41	7.24	5.08	15.49	10.386	27.94	6.92									10.9237	8.47446	3.20304	7
		120		4.98	5.48	4.28	11.58	9.215	19.91										9.24083	5.93653	2.42358	6
													Averaged baseline MCCV (mm/min)						Averaged MCCV by Fmt alone or Fmt + MCh (SA)
													Bs						Fmt then Fmt+MCh
		Time (min)	#9	#10	#11	#12	#13	#14	#15				Mean	SD	SEM	S			mean	sd	sem	n
		0	1.88	1.81	1.96	0.23	2.56	0.79	0.61				1.40571	0.858543	0.324499	7			1.40571	0.858543	0.324499	7
		5	1.02	1.25	0.29	0.28	0.27	0.08	0.15				0.477143	0.460714	0.174133	7			0.477143	0.460714	0.174133	7
		10	0.51	0.81	0.1	0.22	0.23	0.06	0.05				0.282857	0.280934	0.106183	7			0.282857	0.280934	0.106183	7
		15	0.03	0.3	0.02	0.21	0.2	0.06	0.1				0.131429	0.106525	0.0402627	7			0.131429	0.106525	0.0402627	7
		20	0.03	0.05	0.1	0.27	0.09	0.06	0.13				0.104286	0.080386	0.030383	7			0.104286	0.080386	0.030383	7
		25	0.41	0.05	0.1	0.34	0.09	0.06					0.175	0.157575	0.0643299	6			0.175	0.157575	0.0643299	6
		30	0.51	0.05	0.08	0.22	0.06	0.06					0.163333	0.181402	0.074057	6			0.163333	0.181402	0.074057	6
	Fmt	35	0.72	0.08	0.11	0.25	0.14	0.44	1.27										0.43	0.434204	0.164114	7
		40	1.26	0.08	0.04	0.43	0.82	1.57	1.38										0.797143	0.629039	0.237755	7
		45	1.36	0.46	0.11	0.52	2.48	1.58	0.9										1.05857	0.812043	0.306924	7
		50	2.02	0.81	0.39	1.93	1.82	5.82	0.7										1.92714	1.83898	0.69507	7
		55	1.95	1.58	0.68	2.04	2.69	2.12	0.86										1.70286	0.718209	0.271457	7
		60	1.81	1.84	1.15	1.73	1.03	5.25	1.76										2.08143	1.43595	0.542737	7
	MCh + Fmt (SA)	65			4.43	8.76	5.54	10.77	6.22										7.144	2.57642	1.15221	5
		70			9.57	17.61	7.89	19.39	12.18										13.328	5.00239	2.23714	5
		75			7.73	13.71	8.86	17.09	10.67										11.612	3.80595	1.70207	5
		80			10.39	14.7	8.56	16.72	9.55										11.984	3.53537	1.58106	5
		85			8.53	9.58	10.21	14.36	8.58										10.252	2.4026	1.07447	5
		90			8.74	13.29	12.42	9.9	6.22										10.114	2.85051	1.27478	5
		100			10.25	11.955	11.29	9.03	7.36										9.977	1.83415	0.820258	5
		110			9.84	11.46	13.22	11.2	8.01										10.746	1.94571	0.870147	5
		120			8.53	11.76	10.82	11.46											10.6425	1.46188	0.73094	4

## Sheet: Fig. 1B
		Avg MCCV data (mm/min)
		Bs		Fmt		MCh		Sum		SA
		0.13		1.68		0.64		2.32		4.05
		0.3		0.95		1.54		2.49		7.89
		0.3		0.47		0.7		1.17		9.54
		0.26		1.33		0.45		1.78		13.01
		0.58		1.77		5.5		7.27		5.45
		0.08		3.27		1.61		4.88		10.41
		0.25		1.12		4.96		6.08		9.08
		0.53				0.17				15.89
		0.13								13.6
		0.4								17.3
		0.3								9.54
		0.06								25.2
		0.06								8.9
		0.13								7.2
		3.2
	Mean	0.447333		1.51286		1.94625		3.71286		11.2186
	SD	0.778281		0.891977		2.09227		2.3543		5.48633
	SEM	0.200951		0.337136		0.73973		0.889841		1.46628
	S	15		7		8		7		14

## Sheet: Fig. 2A
											Averaged MCCV (mm/min)
			#1	#2	#3	#4	#5	#6			Mean	SD	SEM	S
	Time (min)
	0	Bs	0.12	2.58	4.47	0.6	0.3	0.08			1.35833	1.79096	0.731156	6
	5		0.35	2.43	1.86	0.29	0.18	0.13			0.873333	1.0044	0.410046	6
	10		0.2	2.34	0.55	0.26	0.16	1.15			0.776667	0.850239	0.347109	6
	15		0.47	0.4	0.23	0.18	0.24	0.43			0.325	0.122434	0.0499833	6
	20	Fmt + MCh (SA)	0.64	0.53	0.1	0.2	0.26	0.16			0.315	0.218335	0.0891347	6
	25		3.06	11.07	10.45	0.92	8.41	4.28			6.365	4.19344	1.71196	6
	30		12.47	13.02	11.38	16.91	17.23	5.12			12.6883	4.41811	1.80368	6
	35		12.05	16.46	10.81	21.35	19.52	9.08			14.8783	4.98198	2.03389	6
	40		12.51	17.3	10.74	21.1	15.95	8.67			14.3783	4.59348	1.87528	6
	45		12.25	15.66	11.74	19.9	14.98	9.85			14.0633	3.57476	1.45939	6
	50		11.89	16.73	10.98	19.35	16.09	8.8			13.9733	4.02621	1.64369	6
	60		14.42	16.51	10.81	16.34	15.34	10.86			14.0467	2.59886	1.06098	6
	70		12.16	15.22	8.37	14.69	15.51	11.61			12.9267	2.76141	1.12734	6
	80		9.71	13.4	8.9	12.57	12.47	8.67			10.9533	2.09169	0.853927	6

## Sheet: Fig. 2B
										Averaged lumen areas (% of baseline)
	Time (min)
			#1	#2	#3	#4				Mean	SD	SEM	S
	0	Bs	95	96	110	99				100	6.87992	3.43996	4
	10		98	99	97	99				98.25	0.957427	0.478714	4
	20	MCh alone	100	100	100	100				100	0	0	4
	25		88	87	86	82				85.75	2.62996	1.31498	4
	30		86	82	85	83				84	1.82574	0.912871	4
	40		86	83	88	83				85	2.44949	1.22474	4
	Time (min)		#1-ii	#2-ii	#3-ii	#4-ii	#5			Mean	SD	SEM	S
	0	Bs	95	97	98	98	100			97.6	1.81659	0.812404	5
	10		99	99	101	98	100			99.4	1.14018	0.509902	5
	20	Fmt + MCh (SA)	100	100	100	100	100			100	0	0	5
	25		101	102	102	96	102			100.6	2.60768	1.16619	5
	30		102	100	102	96	102			100.4	2.60768	1.16619	5
	40		103	103	103	97	101			101.4	2.60768	1.16619	5

## Sheet: Fig. 3A
	Bicarbonate (net base) secretion (µmol/cm2•hr)
		(based on tissue preparations, n)				(based on subject numbers, S)
		Bs	SA
		1.132	1.584	1		0.782	1.19867
		0.432	0.813333
		0.832	1.12267	2		0.806	1.14133
		0.78	1.16
		0.285	0.506667	3		0.285	0.506667
		0.5	1.21467	4		0.538	1.32267
		0.576	1.43067
		1.06	1.42133	5		1.06	1.42133
		0.604	0.938667	6		1.01	1.552
		1.416	2.16533
		1.728	2.25333	7		1.728	2.25333
		1.184	2.04	8		1.018	1.80133
		0.852	1.56267
		1.532	2.54	9		1.26667	1.9473
		0.672	1.07333
		1.596	2.22857
		1.296	1.24667	10		1.296	1.24667
		0.345	0.326667	11		0.345	0.326667
		0.12	0.106667	12		0.12	0.106667
		0.18	1.08	13		0.18	1.08
		2.28	2.82667	14		2.28	2.82667
		2.704	4.76667	15		2.704	4.76667
		0.228	0.626667	16		0.228	0.626667
	Mean	0.971043	1.52327			0.977917	1.50779
	SD	0.677726	0.999341			0.753153	1.1212
	SEM	0.141316	0.208377			0.188288	0.280301
	n	23	23
	S					16	16

## Sheet: Fig. 3B
			MCCV data (mm/min)
			#1	#2	#3	#4		Mean	SD	SEM	S
	Time (min)
	0	Bs	0.12	2.58	4.47	0.6		1.9425	1.99319	0.996597	4
	5		0.35	2.43	1.86	0.29		1.2325	1.07933	0.539666	4
	10		0.2	2.34	0.55	0.26		0.8375	1.01326	0.506629	4
	15		0.47	0.4	0.23	0.18		0.32	0.137356	0.068678	4
	20	MCh + Fmt (SA)	0.64	0.53	0.1	0.2		0.3675	0.258376	0.129188	4
	25		3.06	11.07	10.45	0.92		6.375	5.14441	2.57221	4
	30		12.47	13.02	11.38	16.91		13.445	2.40844	1.20422	4
	35		12.05	16.46	10.81	21.35		15.1675	4.78193	2.39096	4
	40		12.51	17.3	10.74	21.1		15.4125	4.69635	2.34817	4
	45		12.25	15.66	11.74	19.9		14.8875	3.76763	1.88381	4
	50		11.89	16.73	10.98	19.35		14.7375	3.97795	1.98898	4
	60		14.42	16.51	10.81	16.34		14.52	2.64869	1.32434	4
	70		12.16	15.22	8.37	14.69		12.61	3.12616	1.56308	4
	80		9.71	13.4	8.9	12.57		11.145	2.17676	1.08838	4
			MCCV data (mm/min)
			#5	#6	#7	#8		Mean	SD	SEM	S
	Time (min)
	0	Bs + Bz	3.77	4.82	7.93	0.81		4.3325	2.93848	1.46924	4
	5		3.08	3.79	5.88	1.05		3.45	1.9931	0.996552	4
	10		2.81	4.47	4.66	0.94		3.22	1.7323	0.86615	4
	15		2.53	2.93	2.72	1.21		2.3475	0.775731	0.387865	4
	20	Bz + MCh + Fmt (SA)	3.05	3.47	5.6	1.34		3.365	1.75177	0.875885	4
	25		6.02	7.39	20.5	14.52		12.1075	6.72227	3.36113	4
	30		11.95	7.2	19.46	11.99		12.65	5.06637	2.53318	4
	35		14.19	12.4	19.39	11.96		14.485	3.40925	1.70462	4
	40		14.88	11.45	18.14	11.22		13.9225	3.27215	1.63607	4
	45		13.6	13.35	19.53	11.85		14.5825	3.38766	1.69383	4
	50		14.88	12.47	19.28	12.76		14.8475	3.14422	1.57211	4
	60		13.75	11.2	17.32	13.41		13.92	2.53294	1.26647	4
	70		12.51	12.44	18.16	11.24		13.5875	3.10356	1.55178	4
	80		12.2	11.69	17.85	11.05		13.1975	3.13715	1.56857	4

## Sheet: Fig. 3C
			Rate of ∆ASL increase (µm/min)
									Pig#1							Pig#2							Pig#3			Pig#4
		Time (min)	B#1	B#2	B#3	B#4	B#5	B#6	B#7	B#8	B#9	B#10	B#11	B#12	B#13	B#14	B#15	B#16	B#17	B#18	B#19	B#20	B#21	B#22	B#23	B#24
	Bs	5	0	0	0	0	0	0	0	0	0	0	0	0	0	0	0	0	0	0	0	0	0	0	0	0
		10	-1.8	0	0	-1.8	-1.8	1.8	0	1.8	1.8	1.8	0	0	0	0	0	0	0	1.8	0	0	1.8	0	1.8	0
		15	0	0	1.8	1.8	1.8	1.8	0	1.8	0	1.8	1.8	0	0	0	0	1.8	0	0	0	0	0	1.8	0	0
		20	1.8	0	0	0	0	0	0	1.8	1.8	0	0	1.8	0	1.8	0	0	1.8	0	-1.8	0	1.8	0	0	0
	SA	5	3.6	7.2	9	3.6	5.4	5.4	0	3.6	5.4	3.6	0	0	1.8	0	0	1.8	3.6	1.8	1.8	1.8	1.8	0	0	0
		10	9	7.2	9	9	1.8	7.2	5.4	10.8	5.4	5.4	3.6	7.2	3.6	1.8	1.8	1.8	3.6	1.8	1.8	3.6	5.4	3.6	1.8	3.6
		15	7.2	10.8	5.4	3.6	5.4	1.8	7.2	5.4	9	3.6	9	3.6	5.4	0	1.8	3.6	5.4	0	1.8	3.6	1.8	0	3.6	1.8
		20	7.2	9	9	1.8	5.4	5.4	3.6	9	3.6	1.8	5.4	1.8	3.6	3.6	3.6	5.4	1.8	3.6	0	1.8	1.8	1.8	1.8	1.8
		25	5.4	7.2	9	3.6	1.8	7.2	5.4	3.6	3.6	7.2	7.2	1.8	1.8	0	0	3.6	5.4	5.4	1.8	1.8	1.8	0	1.8	0
		30	1.8	5.4	9	3.6	0	1.8	3.6	3.6	9	5.4	5.4	1.8	3.6	1.8	1.8	1.8	1.8	1.8	0	-1.8	0	1.8	0	0
	Mean	Bs	0	0	0.6	0	0	1.2	0	1.8	1.2	1.2	0.6	0.6	0	0.6	0	0.6	0.6	0.6	-0.6	0	1.2	0.6	0.6	0		0.475		(based on 24 beads)
									0.257143							0.857143							0.342857			0.4		0.464286		(based on 4 pigs)
		SA	6.12	7.92	8.28	4.32	2.88	4.68	5.04	6.48	6.12	4.68	6.12	3.24	3.6	1.44	1.8	3.24	3.6	2.52	1.08	1.8	2.16	1.44	1.8	1.44		3.825		(based on 24 beads)
									5.60571							4.52571							2.31429			1.56		3.50143		(based on 4 pigs)

## Sheet: Fig. 4A
					MCCV (% baseline)
							MCh (+Fmt)
						Fmt	plus 1 µg	plus 12 µg
			Time (hr)		Ctrl					SEM	SEM	SEM	SEM
			0	CFTRinh172	100	100	100	100		0	0	0	0
			1		80	80	85.6667	78.3333		4.37798	1	3.52767	2.60342
			2	hNE	65	69.6667	71.6667	69		3.58236	0.881917	3.1798	3.78594
			3		54	58	59.3333	59.6667		4.14327	1.52753	2.90593	1.85592
			4	Drug Tx	52	51.6667	52	51.6667		2.94392	1.20185	1.73205	1.20185
			5		53	56	62.3333	73.6667		3.53553	1	1.45297	3.1798
			6		51	56.6667	67.3333	76		3.80789	1.45297	1.33333	2.3094
			7		50	56.6667	68.6667	77		2.67706	2.848	1.20185	1.52753
			8		52	58	68	79		3.24037	2	1	2.08167
			9		52	57.6667	70	76.3333		2.91548	2.66667	1.1547	1.76383
			10		54	59.3333	69	77.3333		1.82574	2.33333	1.52753	0.333333
			11		53	57	66	80.3333		1.82574	1.1547	0	0.881917
			12		52	59.3333	67.3333	77.6667		1.47196	0.881917	1.66667	0.881917
			24		54	56.6667	64	85		1	1.45297	2.64575	5.50757
	Inhibition by CFTR172 + hNE (5-24 hr, % of baseline)			Mean	47.6667	42.5185	33.037	21.963

## Sheet: Fig. 4B
			Summary: MCCV (% baseline)
		No Agonist (NA)
			NA	Fmt alone	Fmt + MCh 1 µg	Fmt + MCh 12 µg
			57.3333	57.4444	68.7778	76.8889
			47.1111	55.6667	65.4444	81.1111
			49.5556	59.3333	66.6667	76.1111
			55.3333
		Mean	52.3333	57.4815	66.963	78.037
		SD	4.7954	1.83361	1.6863	2.69048
		SEM	2.3977	1.05864	0.973588	1.55335
		S	4	3	3	3

## Sheet: Fig. 5A
		In vivo WT rat MCCV
		Avg MCCV (mm/min)
		Veh	SA
		0.9537	1.149
		0.8793	1.82
		1.141	2.052
		1.431	1.291
		0.8318	2.321
		1	2.86
	Mean	1.03947	1.9155
	SD	0.219681	0.64215
	SEM	0.0896846	0.262157
	S	6	6

[truncated: 12 more sheets: Fig. 5B, Fig. 5C, Fig. 5D, Fig. 6A, Fig. 6B, Fig. 7A, Fig. 7B, S. Fig. 1, S. Fig. 2, S. Fig. 3, S. Fig. 4A, S. Fig. 4B]
